# Supplementary material for: Natural killer cell as a potential predictive biomarker for early immune checkpoint inhibitor-associated cardiovascular adverse events: a retrospective cohort study
Source: Front Oncol. 2025 Jul 16;15:1556373. doi: 10.3389/fonc.2025.1556373 (PMC12307152; doi:10.3389/fonc.2025.1556373)
Supplement: Supplementary file 4 [file Table1.xlsx]

## Sheet: ACT_Annotation results_top 20
Order	Cluster	Cell.Type_detail	Cell.Type		Padj	whg.p	gsea.p	Over.Markers.whg	Over.Markers.gsea	whg.overlap	gsea.overlap
1	Cluster0	CD8-positive, alpha-beta cytotoxic T cell	CD8+ T cell	CD3+ T cell	6.96713e-60	1.48237e-61	NA	9/51	18/175	CD8A,GZMH,CCL5,NKG7,CD8B,CST7,GZMA,GZMB,GNLY	CD8A,GZMH,CCL5,NKG7,IL32,CD8B,CST7,CD3D,GZMA,DUSP2,CD3G,CD3E,GZMB,CTSW,GZMM,FGFBP2,LITAF,GNLY
1	Cluster1	Central memory CD4-positive, alpha-beta T cell	CD4+ T cell	CD3+ T cell	7.43314e-38	1.58152e-39	NA	45498	0/1	LTB,IL7R,LDHB,MAL,CD27,CCR7,AQP3
1	Cluster2	Natural killer cell	CD3- NK cell (closer to T cell subsets)	CD3- NK cell	8.48444e-67	3.68889e-69	NA	17/150	19/223	GNLY,PTGDS,SPON2,GZMB,FGFBP2,CST7,NKG7,PRF1,CD247,CCL4,CTSW,GZMA,S100B,KLRF1,CD7,KLRB1,KLRD1	GNLY,PTGDS,SPON2,GZMB,FGFBP2,CST7,NKG7,CLIC3,PRF1,CD247,HOPX,CCL4,CTSW,GZMA,KLRF1,CD7,TRBC1,KLRB1,KLRD1
1	Cluster3	CD14-positive monocyte	Others	Others	1.04236e-68	4.53199e-71	NA	45529	16/155	RETN,LYZ,S100A9,CD14,S100A12,S100A8,VCAN,CSF3R	LYZ,S100A9,CD14,S100A12,S100A8,LGALS2,VCAN,MS4A6A,MNDA,CSTA,S100A10,CSF3R,TYROBP,LGALS1,S100A4,S100A6
1	Cluster4	CD14-positive monocyte	Others	Others	2.10413e-78	9.14841e-81	NA	45529	18/155	S100A9,S100A8,LYZ,S100A12,FCN1,CD14,VCAN,NCF1	S100A9,S100A8,LYZ,S100A12,FCN1,CD14,TYMP,FOS,MNDA,VCAN,LGALS2,GRN,NCF1,MS4A6A,CST3,CSTA,TSPO,BLVRB
1	Cluster5	CD14-positive monocyte	Others	Others	1.46064e-82	6.3506e-85	NA	45560	18/155	S100A8,S100A12,S100A9,VCAN,CD14,FCN1,LYZ,NCF1,CSF3R	S100A8,S100A12,S100A9,VCAN,CD14,TYMP,FCN1,LYZ,S100A6,TNFAIP2,NCF1,CSF3R,MNDA,CSTA,CEBPD,FOS,TSPO,RGS2
1	Cluster6	Macrophage	Others	Others	3.86182e-29	1.67905e-31	NA	15/281	17/653	IFITM3,LST1,IFI30,MS4A7,AIF1,SERPINA1,SAT1,FCER1G,COTL1,CST3,FTH1,FTL,CD68,PSAP,CSF1R	IFITM3,LST1,IFI30,MS4A7,AIF1,SERPINA1,CFD,SAT1,FCER1G,COTL1,CST3,FTH1,FTL,CALHM6,CD68,PSAP,CSF1R
1	Cluster7	CD14-positive monocyte	Others	Others	8.05978e-72	3.50425e-74	NA	45560	14/155	RETN,LYZ,S100A9,S100A8,VCAN,S100A12,CSF3R,CD14,NCF1	LYZ,S100A9,S100A8,VCAN,S100A12,CSTA,CSF3R,MNDA,CD14,MS4A6A,NEAT1,S100A6,NCF1,LGALS2
1	Cluster8	Central memory CD4-positive, alpha-beta T cell	CD4+ T cell	CD3+ T cell	2.03328e-19	4.32612e-21	NA	45407	0/1	LTB,IL7R,LDHB,IL32
1	Cluster9	Macrophage	Others	Others	9.72064e-25	4.22637e-27	NA	13/281	15/653	LST1,IFITM3,MS4A7,SERPINA1,AIF1,FCER1G,IFI30,SAT1,FCGR3A,FTH1,HMOX1,COTL1,CD68	LST1,IFITM3,MS4A7,SERPINA1,CFD,AIF1,FCER1G,IFI30,SAT1,FCGR3A,FTH1,HMOX1,COTL1,CD68,BCL2A1
1	Cluster10	Mesenchymal stem cell	Others	Others	2.39896e-11	1.04302e-13	NA	3/145	1/326	PTPRC,ITGA4,ITGB1	MALAT1
1	Cluster11	Central memory CD4-positive, alpha-beta T cell	CD4+ T cell	CD3+ T cell	9.46816e-20	2.0145e-21	NA	45407	0/1	LTB,IL7R,MAL,LDHB
1	Cluster12	Megakaryocyte	Others	Others	2.1954e-29	1.90905e-31	NA	5/69	9/53	PPBP,PF4,TUBB1,NRGN,GP9	PPBP,PF4,CAVIN2,NRGN,GNG11,GP9,TREML1,PF4V1,RGS18
1	Cluster13	Naive B cell	B cell	B cell	2.67157e-43	3.48466e-45	NA	45434	18/66	MS4A1,TCL1A,IGHM,FCER2,IGHD	CD79A,MS4A1,TCL1A,IGHM,CD74,CD79B,LINC00926,FCER2,HLA-DRA,IGKC,NIBAN3,BANK1,VPREB3,HLA-DQB1,IGHD,CD37,HLA-DQA1,FCRLA
1	Cluster14	Megakaryocyte	Others	Others	1.53411e-39	6.67005e-42	NA	8/69	10/53	PPBP,PF4,TUBB1,NRGN,GP9,CMTM5,S100A9,ITGA2B	PPBP,PF4,NRGN,GP9,CAVIN2,GNG11,TREML1,RGS18,CMTM5,ITGA2B
1	Cluster15	Mature NK T cell	CD3+ NK cell	CD3+ NK cell	1.63042e-17	3.46897e-19	NA	4/39	4/141	PRF1,CX3CR1,PTPRC,KLRD1	PRF1,PTPRC,KLRD1,IL2RB
1	Cluster16	Naive B cell	B cell	B cell	6.06052e-36	7.90503e-38	NA	45404	16/66	MS4A1,IGHM,TCL1A,IGHD	CD79A,MS4A1,IGHM,TCL1A,CD79B,LINC00926,CD74,HLA-DRA,NIBAN3,IGHD,VPREB3,BANK1,CD37,MEF2C,HLA-DQA1,HLA-DPB1
1	Cluster17	Myeloid dendritic cell	Others	Others	2.67879e-46	2.32938e-48	NA	16/63	0/1	HLA-DRA,HLA-DPB1,HLA-DRB5,HLA-DQA1,HLA-DPA1,FCER1A,HLA-DQB1,HLA-DRB1,HLA-DQA2,CD74,CST3,CLEC10A,CD1C,HLA-DMA,HLA-DMB,LYZ
1	Cluster18	Naive B cell	B cell	B cell	1.52301e-42	1.98653e-44	NA	45434	15/66	MS4A1,TCL1A,IGHM,IGHD,FCER2	CD79A,MS4A1,TCL1A,IGHM,NIBAN3,CD79B,LINC00926,VPREB3,IGHD,CD74,BANK1,FCER2,CD37,FCRLA,HLA-DRA
1	Cluster19	NA	Others	Others	NA	NA	NA	NA/NA	NA/NA	NA	NA
1	Cluster20	Macrophage	Others	Others	1.02889e-30	4.47342e-33	NA	13/281	15/653	SERPINA1,LST1,MS4A7,IFITM3,CD68,FCGR3A,FCER1G,HMOX1,IFI30,PSAP,COTL1,AIF1,LILRB2	SERPINA1,LST1,MS4A7,IFITM3,CD68,CFD,FCGR3A,FCER1G,HMOX1,IFI30,PSAP,COTL1,BCL2A1,AIF1,LILRB2
1	Cluster21	CD4-positive, alpha-beta T cell	CD4+ T cell	CD3+ T cell	2.47088e-20	5.25719e-22	NA	6/93	11/281	IL7R,CDC14A,CD69,TNFAIP3,SELL,MTRNR2L12	IL7R,SYNE2,INPP4B,CAMK4,ITK,PBXIP1,SPOCK2,CD69,TNFAIP3,ITGB1,SELL
1	Cluster22	Mature NK T cell	CD3+ NK cell	CD3+ NK cell	5.29308e-09	1.12619e-10	NA	3/39	3/141	CX3CR1,PTPRC,PRF1	PTPRC,PRF1,TNFAIP3
1	Cluster23	Proliferating CD4-positive, alpha-beta T cell	CD4+ T cell	CD3+ T cell	1.15217e-26	2.45143e-28	NA	45354	0/1	STMN1,TUBA1B,MKI67
1	Cluster24	Monocyte	Others	Others	1.5235e-15	6.62393e-18	NA	11/218	11/365	PSAP,CST3,TYMP,LILRB2,AIF1,LST1,CSF1R,LGALS2,CFD,IFITM3,LYZ	PSAP,CST3,TYMP,LILRB2,AIF1,LST1,CSF1R,LGALS2,CFD,IFITM3,LYZ
1	Cluster25	Natural killer cell	CD3- NK cell (near NKT cell subsets)	CD3- NK cell	3.39953e-25	1.47806e-27	NA	10/150	12/223	NKG7,CCL5,GZMH,PRF1,FGFBP2,GZMA,CTSW,GZMB,SPON2,GNLY	CLIC3,NKG7,CCL5,GZMH,PRF1,FGFBP2,GZMA,CTSW,HOPX,GZMB,SPON2,GNLY
1	Cluster26	Plasmacytoid dendritic cell, human	Others	Others	9.56639e-41	8.3186e-43	NA	45417	0/1	PLD4,IRF7,LILRA4,CCDC50,IL3RA
1	Cluster27	Classical monocyte	Others	Others	4.06055e-12	1.76546e-14	NA	7/122	4/66	NEAT1,CSF3R,DMXL2,TLR2,CLEC7A,VCAN,SLC11A1	CLEC7A,VCAN,CYBB,NAMPT
1	Cluster28	Naive B cell	B cell	B cell	5.29254e-39	4.6022e-41	NA	45495	12/66	MS4A1,IGHM,BACH2,FCER2,IGHD,CD69,IL4R	MS4A1,LINC00926,NIBAN3,CD79A,IGHM,BANK1,CD22,FCER2,IGHD,HVCN1,MEF2C,IL4R
1	Cluster29	Megakaryocyte	Others	Others	2.726e-30	1.18522e-32	NA	6/69	11/53	PPBP,TUBB1,GP9,PF4,CMTM5,NRGN	PPBP,GP9,PF4,CAVIN2,TMEM40,GNG11,ACRBP,CMTM5,NRGN,RGS18,TUBA4A
1	Cluster30	Plasma cell	B cell	B cell	1.76993e-72	7.69533e-75	NA	12/64	19/333	IGHA1,IGHA2,MZB1,DERL3,TNFRSF17,JCHAIN,IGKC,CD79A,FKBP11,SEC11C,SSR4,IGHM	IGHA1,IGHA2,MZB1,DERL3,ITM2C,TNFRSF17,TXNDC5,JCHAIN,IGKC,CD79A,FKBP11,PDIA4,SEC11C,HSP90B1,PPIB,SUB1,SSR4,IGHM,IGKV4-1
1	Cluster31	Central memory CD4-positive, alpha-beta T cell	CD4+ T cell	CD3+ T cell	4.02424e-20	8.56222e-22	NA	45468	0/1	MAL,AQP3,CD27,LTB,LDHB,IL7R
1	Cluster32	B cell	B cell	B cell	2.20338e-65	9.57993e-68	NA	17/169	17/264	CD19,BLK,IGHG1,MS4A1,BANK1,CD79A,IGLC3,CD79B,HLA-DQB1,HLA-DQA1,IGHM,CD74,HLA-DRB1,IGKC,HLA-DRA,HLA-DPB1,JCHAIN	CD19,BLK,IGHG1,MS4A1,BANK1,CD79A,IGLC3,CD79B,HLA-DQB1,HLA-DQA1,IGHM,CD74,HLA-DRB1,IGKC,HLA-DRA,HLA-DPB1,JCHAIN
